# Supplementary material for: Pseudomonas-Enterobacter Co-Infection Drives Cellulitis and Lymphangitis in Equines: A Case Report
Source: Vet Sci. 2025 Jun 11;12(6):574. doi: 10.3390/vetsci12060574 (PMC12197406; doi:10.3390/vetsci12060574)
Supplement: Supplementary file 1 [file vetsci-12-00574-s001.zip]

Archive with 3 entries (3 files):
- Figure S1. P.asiatica-sample 1.pdf
- Figure S2. E.hormaechei-sample2.pdf
- Table S1. antimicrobial susceptibility test results.pdf
